# Supplementary material for: Identification and characterization of HAK/KUP/KT potassium transporter gene family in barley and their expression under abiotic stress
Source: BMC Genomics. 2021 May 1;22:317. doi: 10.1186/s12864-021-07633-y (PMC8088664; doi:10.1186/s12864-021-07633-y)
Supplement: Supplementary file 3 — Additional file 3 cis-acting elements in HvHAK genes. [file 12864_2021_7633_MOESM3_ESM.xlsx]

## Sheet: Sheet1
cis-acting elements in HvHAK genes
Element	Sequence	Function	HvHAK1	HvHAK2	HvHAK3	HvHAK4	HvHAK5	HvHAK6	HvHAK7	HvHAK8	HvHAK9	HvHAK10	HvHAK11	HvHAK12	HvHAK13	HvHAK14	HvHAK15	HvHAK16	HvHAK17	HvHAK18	HvHAK19	HvHAK20	HvHAK21	HvHAK22	HvHAK23	HvHAK24	HvHAK25	HvHAK26	HvHAK27
Circadian control
circadian	CAAAGATATC	cis-acting regulatory element involved in circadian control		2			1		1																	1
Development/tissue specificity
AACA_motif	TAACAAACTCCA	involved in endosperm-specific negative expression					1			1																	1
AT-rich element	ATAGAAATCAA	binding site of AT-rich DNA binding protein (ATBP-1)																									1
CAT-box	GCCACT	cis-acting regulatory element related to meristem expression	2	2	1		1	2		1	1	3		1				1	1		1		1		2	1
GCN4_motif	TGAGTCA	cis-regulatory element involved in endosperm expression											1														1
HD-Zip 1	CAAT(A/T)ATTG	element involved in differentiation of the palisade mesophyll cells								1					1				1
MSA-like	(T/C)C(T/C)AACGG(T/C)(T/C)A	cis-acting element involved in cell cycle regulation		1																	1
O2-site	GATGA(C/T)(A/G)TG(A/G)/GATGACATGG/GATGATGTGG/GTTGACGTGA	cis-acting regulatory element involved in zein metabolism regulation	1	2	2			2			1		1		1		1		1		1	1							1
RY-element	CATGCATG	cis-acting regulatory element involved in seed-specific regulation	1					2					1			1						1			1
Hormone response
ABRE	AACCCGG/ACGTG/CACGTG/CGCACGTGTC/CGTACGTGCA/GACACGTACGT/GCAACGTGTC/GCCGCGTGGC/TACGGTC/TACGTGTC	cis-acting element involved in the abscisic acid responsiveness	1	3	3	3	8		6	2	2	4	5	2	2	3	3	4	2	8	1	1	2	3	7	6		1	2
AuxRR-core	GGTCCAT	cis-acting regulatory element involved in auxin responsiveness			1									1	1						1				1				1
CGTCA-motif	CGTCA	cis-acting regulatory element involved in the MeJA-responsiveness	1	5	1	4	3		2	1	2	1	4	4	2	1	2	1	4		4	3	1		3	2	1		3
GARE-motif	TCTGTTG	gibberellin-responsive element	1			2	2								1					1									1
P-box	CCTTTTG	gibberellin-responsive element											1	1	1				1		1	2		1	1	2	1	1
TATC-box	TATCCCA	cis-acting element involved in gibberellin-responsiveness									1			2						1			1		1			1	1
TCA-element	CCATCTTTTT/TCAGAAGAGG	cis-acting element involved in salicylic acid responsiveness		1		2		5								1		1	1	1					1		1		1
TGACG-motif	TGACG	cis-acting regulatory element involved in the MeJA-responsiveness	1	5	1	4	3		2	1	2	1	4	4	2	1	2	1	4		4	3	1		3	2	1		3
TGA-element	AACGAC	auxin-responsive element	1	3							1	1	2	1			2	1	1		1	2	2	1	1	1	1
Light responsiveness
AAAC-motif	CAATCAAAACCT	light responsive element		1
ACE	CTAACGTATT/GACACGTATG	cis-acting element involved in light responsiveness					1		1							1			1	1					1		1
AE-box	AGAAACAA/AGAAACTT	part of a module for light response		2							1	1			1					1						1			1
AT1-motif	AATTATTTTTTATT	part of a light responsive module													1
ATC-motif	AGTAATCT	part of a conserved DNA module involved in light responsiveness																	1
ATCT-motif	AATCTAATCC	part of a conserved DNA module involved in light responsiveness			1	1	1	1												1						1
Box 4	ATTAAT	part of a conserved DNA module involved in light responsiveness		2	2	1			2	1	1	1		1	2	1		1		2		2		1	1				3
Box II	CCACGTGGC/ACACGTAGA	part of a light responsive element					1											1
chs-CMA2a	TCACTTGA	part of a light responsive element													1					1
chs-Unit 1 m1	ACCTAACCCGG	part of a light responsive element												1
Gap-box	CAAATGAA(A/G)A	part of a light responsive element						1																1
GATA-motif	AAGATAAGATT/GATAGGG/GATAGGA/AAGGATAAGG	part of a light responsive element				2	1												2	3			2	1	1	1
G-box	CACGAC/CACGTC/CACGTT/TACGTG/CACGTG/GCCACGTGGA/TCCACATGGCA	cis-acting regulatory element involved in light responsiveness		4	2	3	13	1	5	2	1	3	6	4	2	6	3	4	3	5	5	1	2	1	7	4		2	2
GT1-motif	GGTTAA/GGTTAAT	light responsive element	3	1	2				1		1	1	2				1					1		2	2		2		2
GTGGC-motif	CATCGTGTGGC	part of a light responsive element					1									1
I-box	AAGATAAGGCT/AGATAAGG/atGATAAGGTC/gGATAAGGTG/cCATATCCAAT/GTATAAGGCC	part of a light responsive element				4						1	1		1													1	1
LAMP-element	CTTTATCA	part of a light responsive element		1		2												1									1
L-box	ATCCCACCTAC	part of a light responsive element												2							1							1
MRE	AACCTAA	MYB binding site involved in light responsiveness					1												1			1				1			1
Sp1	GGGCGG	light responsive element	1		2	1	5	1	1	1	3	1	5	1	1	2		1			5			5		1		1
TCCC-motif	TCTCCCT	part of a light responsive element	1			3				2						1			2		2			1		1	2		2
TCT-motif	TCTTAC	part of a light responsive element		2	4				1			1		1				2	1			2	4	2	2			1	1
Promoter/enhancer element
A-box	CCGTCC/AATAACAAACTCC	cis-acting regulatory element	1	1	1	2	1	2	1	2		3	6	2						1	1	1	2	6	1	5		4	1
AT-rich sequence	TAAAATACT	element for maximal elicitor-mediated activation (2copies)													1			2	1
Box II -like sequence	TCCGTGTACCA	cis-acting regulatory element				1																			1
CAAT-box	CAAT/CAAAT/CCAAT/TGCCAAC/CCCAATTT/CAACCAACTCC	common cis-acting element in promoter and enhancer regions	34	21	22	22	11	32	27	31	27	16	15	18	23	27	25	26	24	34	10	36	27	22	21	27	27	23	37
CCAAT-box	CAACGG	MYBHv1 binding site	2	1	2	1	1	1	1				1	2			1	1			3		1	1	1		1		1
MBSI	aaaAaaC(G/C)GTTA	MYB binding site involved in flavonoid biosynthetic genes regulation							1
TATA-box	ATATAA/ATATAT/ATTATA/ccTATAAAaa/TAAAGATT/TACAAAA/TACATAAA/TATA/TATAA/TATAAA/TATAAAA/TATAAAT/TATAAATA/TATAAGAA/TATACA/TATATA/TATATAA/taTATAAAtc/TATTTAAA	core promoter element around -30 of transcription start	7	16	22	9	4	22	35	38	15	17	15	10	67	26	20	7	42	31	6	22	17	17	36	15	16	8	39
Stress
ARE	AAACCA	cis-acting regulatory element essential for the anaerobic induction		1	3		2			7		2	2	2	1	1	1	3		1	1	3	4		1	2		3
GC-motif	CCCCCG	enhancer-like element involved in anoxic specific inducibility	1			4	3	1			4	2	4	2		3					1	2		2		1		3
LTR	CCGAAA	cis-acting element involved in low-temperature responsiveness				1						1			1	1	1	1	2	4		1	1		2	2	3
MBS	CAACTG	MYB binding site involved in drought-inducibility	1	1				1	1		2	1				1		1		1		1				1		1
TC-rich repeats	GTTTTCTTAC/ATTCTCTAAC	cis-acting element involved in defense and stress responsiveness			1									1					1					1
Others
AAGAA-motif	GAAAGAA/gGTAAAGAAA				2	6			2			1	1		4	3	1			2			3	2					4
ABRE2	CCACGTGG						1
ABRE3a	TACGTG				1		1		3	2		1				2	1	1	1	2			1	1	2	1
ABRE4	CACGTA				1		1		3	2		1				2	1	1	1	2			1	1	2	1
AC-I	(T/C)C(T/C)(C/T)ACC(T/C)ACC														1						2
AC-II	CCACCAACCCCC																											1
as-1	TGACG		1	5	1	4	3		2	1	2	1	4	4	2	1	2	1	4		4	3	1		3	2	1		3
AT~ABRE	TACGTGTC								1											1
AT~TATA-box	TATATA				4			3	1			2	1		6	2	2		4				4		1	1	2		3
box S	AGCCACC		1			1					1						1	1			2		1				1
CARE	CAACTCAC					1											1	1			1							2
CCGTCC motif/CCGTCC-box	CCGTCC		1	1	1	2	1	2	1	1		3	6	2						1	1	1	2	6	1	5		4	1
CTAG-motif	ACTAGCAGAA								1									1
dOCT	CACGGATC/CTCGGATC		1																	1
DRE core	GCCGAC			1	1	2	4		1				2								1	2		1	1	1			1
DRE1	ACCGAGA		1	1								2						1
E2Fb	TTTGCCGC					1
ERE	ATTTTAAA		1					1					1		3	1		1	1		1						2		1
F-box	CTATTCTCATT																												1
H-box	CCTACCNNNNNNNCTNNNNA																		1
JERE	AGACCGCC																	1						1
MYB	CAACAG/CAACCA/CAACTG/TAACCA/TAACTG		8	6		3	5	5	8	2	6	6	2	6	5	11	1	3	2	6	5	8	3	7	7	3	4	1	6
MYB recognition site	CCGTTG		2	1	2	1	1	1	1				1	2			1	1			3		1	1	1		1		1
Myb-binding site	CAACAG		1			2	4	2	1		1	1		2	1	1				1					2				2
MYB-like sequence	TAACCA		1	1	1				2	1	1	1	1			3				2		2	1	1	3		1
MYC	CATTTG/CATGTG/TCTCTTA/CAATTG		1	1	3	5	4	3	2	4	2		4	3	4	6	3	7	5	2		5	5	5	3	2	2	5	3
NON	CAACGGCCACG			1
re2f-1	GCGGGAAA													1
STRE	AGGGG		4	7	6	6	7	3	1	2	12	4	4	2	4	3	2	4	1	4	6	1	6	4	2	1	2	11	2
TATA	TATAAAAT							1	2						3		1										1
TCA	TCATCTTCAT																1
W box	TTGACC						1	1	1	1	2	1	2	4	2			1	1		3		3		1	1		1	2
WRE3	CCACCT		3	1	1	2	2	1		1	4	2	4	3					1	1	3			2		1		1
WUN-motif	AAATTACT/AAATTACTA/AAATTTCTT/CAATTACAT/TAATTACTC				1			1	2	2					1			1		2			1					1
