# Supplementary material for: Identification and characterization of HAK/KUP/KT potassium transporter gene family in barley and their expression under abiotic stress
Source: BMC Genomics. 2021 May 1;22:317. doi: 10.1186/s12864-021-07633-y (PMC8088664; doi:10.1186/s12864-021-07633-y)
Supplement: Supplementary file 4 — Additional file 4. Orthologous gene pairs in synteny analysis. [file 12864_2021_7633_MOESM4_ESM.xlsx]

## Sheet: gene pairs
Orthologous gene pairs in synteny analysis
Barley-wheat						Barley-Brachypodium distachyon						Barley-rice						Barley-maize
Hv-chr1H	HvHAK1	==	Ta-1A	Ta-transcript:TraesCS1A02G047200.2		Hv-chr2H	HvHAK4	==	Bd-1	Bd-transcript:KQK21787		Hv-chr2H	HvHAK4	==	Os-3	Os-transcript:Os03t0337500-00		Hv-chr2H	HvHAK4	==	Zm-1	Zm-transcript:Zm00001d029072_T001
Hv-chr1H	HvHAK1	==	Ta-1B	Ta-transcript:TraesCS1B02G061200.3								Hv-chr2H	HvHAK4	==	Os-7	Os-transcript:Os07t0679000-01		Hv-chr2H	HvHAK4	==	Zm-7	Zm-transcript:Zm00001d022449_T003
Hv-chr1H	HvHAK1	==	Ta-1D	Ta-transcript:TraesCS1D02G048200.2		Hv-chr2H	HvHAK5	==	Bd-1	Bd-transcript:KQK14791
												Hv-chr2H	HvHAK5	==	Os-1	Os-transcript:Os01t0935500-01		Hv-chr2H	HvHAK5	==	Zm-3	Zm-transcript:Zm00001d042189_T004
Hv-chr1H	HvHAK2	==	Ta-1A	Ta-transcript:TraesCS1A02G320400.1		Hv-chr2H	HvHAK6	==	Bd-1	Bd-transcript:KQK16068		Hv-chr2H	HvHAK5	==	Os-7	Os-transcript:Os07t0669700-01		Hv-chr2H	HvHAK5	==	Zm-7	Zm-transcript:Zm00001d022485_T001
Hv-chr1H	HvHAK2	==	Ta-1B	Ta-transcript:TraesCS1B02G332600.1
Hv-chr1H	HvHAK2	==	Ta-1D	Ta-transcript:TraesCS1D02G320200.1		Hv-chr2H	HvHAK7	==	Bd-1	Bd-transcript:KQK21256		Hv-chr2H	HvHAK6	==	Os-7	Os-transcript:Os07t0509200-01		Hv-chr2H	HvHAK6	==	Zm-7	Zm-transcript:Zm00001d021592_T001
Hv-chr2H	HvHAK4	==	Ta-2B	Ta-transcript:TraesCS2B02G123700.1		Hv-chr2H	HvHAK8	==	Bd-3	Bd-transcript:KQJ99655		Hv-chr2H	HvHAK7	==	Os-7	Os-transcript:Os07t0102100-02		Hv-chr2H	HvHAK8	==	Zm-10	Zm-transcript:Zm00001d025303_T002
Hv-chr2H	HvHAK4	==	Ta-2D	Ta-transcript:TraesCS2D02G106600.1		Hv-chr2H	HvHAK8	==	Bd-5	Bd-transcript:KQJ82345								Hv-chr2H	HvHAK8	==	Zm-2	Zm-transcript:Zm00001d003859_T001
Hv-chr2H	HvHAK4	==	Ta-4B	Ta-transcript:TraesCS4B02G168400.1								Hv-chr2H	HvHAK8	==	Os-2	Os-transcript:Os02t0518600-01
Hv-chr2H	HvHAK4	==	Ta-4D	Ta-transcript:TraesCS4D02G170900.1		Hv-chr2H	HvHAK10	==	Bd-3	Bd-transcript:KQJ95560		Hv-chr2H	HvHAK8	==	Os-4	Os-transcript:Os04t0401700-01		Hv-chr2H	HvHAK10	==	Zm-10	Zm-transcript:Zm00001d026289_T004
						Hv-chr2H	HvHAK10	==	Bd-5	Bd-transcript:KQJ84574								Hv-chr2H	HvHAK10	==	Zm-2	Zm-transcript:Zm00001d002333_T003
Hv-chr2H	HvHAK5	==	Ta-2A	Ta-transcript:TraesCS2A02G116700.1								Hv-chr2H	HvHAK10	==	Os-4	Os-transcript:Os04t0613900-01
Hv-chr2H	HvHAK5	==	Ta-2B	Ta-transcript:TraesCS2B02G135900.1		Hv-chr2H	HvHAK11	==	Bd-5	Bd-transcript:KQJ84502								Hv-chr2H	HvHAK11	==	Zm-2	Zm-transcript:Zm00001d002359_T001
Hv-chr2H	HvHAK5	==	Ta-2D	Ta-transcript:TraesCS2D02G118400.2								Hv-chr2H	HvHAK11	==	Os-4	Os-transcript:Os04t0610700-01
						Hv-chr3H	HvHAK12	==	Bd-2	Bd-transcript:KQK11344								Hv-chr3H	HvHAK12	==	Zm-3	Zm-transcript:Zm00001d042244_T001
Hv-chr2H	HvHAK6	==	Ta-2A	Ta-transcript:TraesCS2A02G225600.1								Hv-chr3H	HvHAK12	==	Os-1	Os-transcript:Os01t0930400-01
Hv-chr2H	HvHAK6	==	Ta-2B	Ta-transcript:TraesCS2B02G249100.1		Hv-chr3H	HvHAK13	==	Bd-2	Bd-transcript:KQK11370								Hv-chr3H	HvHAK13	==	Zm-3	Zm-transcript:Zm00001d042244_T001
Hv-chr2H	HvHAK6	==	Ta-2D	Ta-transcript:TraesCS2D02G231500.1								Hv-chr3H	HvHAK13	==	Os-1	Os-transcript:Os01t0932500-01
						Hv-chr3H	HvHAK14	==	Bd-2	Bd-transcript:KQK11412								Hv-chr3H	HvHAK14	==	Zm-3	Zm-transcript:Zm00001d042189_T004
Hv-chr2H	HvHAK7	==	Ta-2A	Ta-transcript:TraesCS2A02G256100.1								Hv-chr3H	HvHAK14	==	Os-1	Os-transcript:Os01t0935500-01		Hv-chr3H	HvHAK14	==	Zm-8	Zm-transcript:Zm00001d011913_T002
Hv-chr2H	HvHAK7	==	Ta-2B	Ta-transcript:TraesCS2B02G286400.1		Hv-chr4H	HvHAK16	==	Bd-1	Bd-transcript:KQK21787
Hv-chr2H	HvHAK7	==	Ta-2D	Ta-transcript:TraesCS2D02G266600.1								Hv-chr5H	HvHAK18	==	Os-9	Os-transcript:Os09t0376900-01		Hv-chr5H	HvHAK18	==	Zm-7	Zm-transcript:Zm00001d020325_T001
						Hv-chr5H	HvHAK18	==	Bd-4	Bd-transcript:KQJ90088
Hv-chr2H	HvHAK8	==	Ta-2A	Ta-transcript:TraesCS2A02G289300.1								Hv-chr5H	HvHAK19	==	Os-8	Os-transcript:Os08t0466200-01		Hv-chr5H	HvHAK19	==	Zm-4	Zm-transcript:Zm00001d049987_T001
Hv-chr2H	HvHAK8	==	Ta-2B	Ta-transcript:TraesCS2B02G305900.1		Hv-chr5H	HvHAK19	==	Bd-3	Bd-transcript:KQJ98587		Hv-chr5H	HvHAK19	==	Os-9	Os-transcript:Os09t0448200-01		Hv-chr5H	HvHAK19	==	Zm-7	Zm-transcript:Zm00001d020674_T001
Hv-chr2H	HvHAK8	==	Ta-2D	Ta-transcript:TraesCS2D02G287300.1		Hv-chr5H	HvHAK19	==	Bd-4	Bd-transcript:KQJ90463
												Hv-chr5H	HvHAK20	==	Os-9	Os-transcript:Os09t0563200-01		Hv-chr7H	HvHAK24	==	Zm-4	Zm-transcript:Zm00001d051756_T004
Hv-chr2H	HvHAK10	==	Ta-2A	Ta-transcript:TraesCS2A02G422600.1		Hv-chr5H	HvHAK20	==	Bd-4	Bd-transcript:KQJ91502								Hv-chr7H	HvHAK24	==	Zm-5	Zm-transcript:Zm00001d017925_T004
Hv-chr2H	HvHAK10	==	Ta-2B	Ta-transcript:TraesCS2B02G441100.1								Hv-chr7H	HvHAK24	==	Os-2	Os-transcript:Os02t0730300-01		Hv-chr7H	HvHAK24	==	Zm-6	Zm-transcript:Zm00001d037305_T001
Hv-chr2H	HvHAK10	==	Ta-2D	Ta-transcript:TraesCS2D02G419000.2		Hv-chr6H	HvHAK22	==	Bd-3	Bd-transcript:KQK01614		Hv-chr7H	HvHAK24	==	Os-6	Os-transcript:Os06t0270200-00
																		Hv-chr7H	HvHAK26	==	Zm-6	Zm-transcript:Zm00001d036784_T002
Hv-chr2H	HvHAK11	==	Ta-2A	Ta-transcript:TraesCS2A02G427000.1		Hv-chr7H	HvHAK24	==	Bd-1	Bd-transcript:KQK18637		Hv-chr7H	HvHAK25	==	Os-8	Os-transcript:Os08t0510300-01		Hv-chr7H	HvHAK26	==	Zm-9	Zm-transcript:Zm00001d046679_T002
Hv-chr2H	HvHAK11	==	Ta-2B	Ta-transcript:TraesCS2B02G447400.1
Hv-chr2H	HvHAK11	==	Ta-2D	Ta-transcript:TraesCS2D02G425100.1		Hv-chr7H	HvHAK25	==	Bd-3	Bd-transcript:PNT68395		Hv-chr7H	HvHAK26	==	Os-6	Os-transcript:Os06t0625900-01
Hv-chr3H	HvHAK12	==	Ta-3A	Ta-transcript:TraesCS3A02G446600.2		Hv-chr7H	HvHAK26	==	Bd-1	Bd-transcript:KQK17604		Hv-chr7H	HvHAK27	==	Os-6	Os-transcript:Os06t0671000-01
Hv-chr3H	HvHAK12	==	Ta-3B	Ta-transcript:TraesCS3B02G481800.2
Hv-chr3H	HvHAK12	==	Ta-3D	Ta-transcript:TraesCS3D02G439200.1		Hv-chr7H	HvHAK27	==	Bd-1	Bd-transcript:KQK17080
Hv-chr3H	HvHAK13	==	Ta-3A	Ta-transcript:TraesCS3A02G450600.1
Hv-chr3H	HvHAK13	==	Ta-3B	Ta-transcript:TraesCS3B02G487700.1
Hv-chr3H	HvHAK13	==	Ta-3D	Ta-transcript:TraesCS3D02G443400.1
Hv-chr3H	HvHAK14	==	Ta-3A	Ta-transcript:TraesCS3A02G458000.1
Hv-chr3H	HvHAK14	==	Ta-3B	Ta-transcript:TraesCS3B02G498200.1
Hv-chr3H	HvHAK14	==	Ta-3D	Ta-transcript:TraesCS3D02G450800.1
Hv-chr3H	HvHAK15	==	Ta-3A	Ta-transcript:TraesCS3A02G478300.1
Hv-chr3H	HvHAK15	==	Ta-3B	Ta-transcript:TraesCS3B02G521800.1
Hv-chr4H	HvHAK16	==	Ta-4D	Ta-transcript:TraesCS4D02G170900.1
Hv-chr4H	HvHAK17	==	Ta-4A	Ta-transcript:TraesCS4A02G410200.1
Hv-chr4H	HvHAK17	==	Ta-4B	Ta-transcript:TraesCS4B02G310300.1
Hv-chr4H	HvHAK17	==	Ta-4D	Ta-transcript:TraesCS4D02G308200.1
Hv-chr5H	HvHAK18	==	Ta-5A	Ta-transcript:TraesCS5A02G198700.1
Hv-chr5H	HvHAK18	==	Ta-5B	Ta-transcript:TraesCS5B02G197300.2
Hv-chr5H	HvHAK18	==	Ta-5D	Ta-transcript:TraesCS5D02G204600.1
Hv-chr5H	HvHAK19	==	Ta-5A	Ta-transcript:TraesCS5A02G233200.1
Hv-chr5H	HvHAK19	==	Ta-5B	Ta-transcript:TraesCS5B02G231800.1
Hv-chr5H	HvHAK19	==	Ta-5D	Ta-transcript:TraesCS5D02G240100.1
Hv-chr5H	HvHAK20	==	Ta-5A	Ta-transcript:TraesCS5A02G366100.1
Hv-chr5H	HvHAK20	==	Ta-5B	Ta-transcript:TraesCS5B02G368500.1
Hv-chr5H	HvHAK20	==	Ta-5D	Ta-transcript:TraesCS5D02G375700.1
Hv-chr6H	HvHAK21	==	Ta-6A	Ta-transcript:TraesCS6A02G062700.1
Hv-chr6H	HvHAK21	==	Ta-6B	Ta-transcript:TraesCS6B02G084000.1
Hv-chr6H	HvHAK21	==	Ta-6D	Ta-transcript:TraesCS6D02G061800.1
Hv-chr6H	HvHAK22	==	Ta-6A	Ta-transcript:TraesCS6A02G291900.2
Hv-chr6H	HvHAK22	==	Ta-6B	Ta-transcript:TraesCS6B02G322300.3
Hv-chr6H	HvHAK22	==	Ta-6D	Ta-transcript:TraesCS6D02G273100.1
Hv-chr6H	HvHAK23	==	Ta-6A	Ta-transcript:TraesCS6A02G294200.1
Hv-chr6H	HvHAK23	==	Ta-6B	Ta-transcript:TraesCS6B02G324800.1
Hv-chr6H	HvHAK23	==	Ta-6D	Ta-transcript:TraesCS6D02G275100.1
Hv-chr7H	HvHAK24	==	Ta-7A	Ta-transcript:TraesCS7A02G209900.1
Hv-chr7H	HvHAK24	==	Ta-7B	Ta-transcript:TraesCS7B02G116700.2
Hv-chr7H	HvHAK24	==	Ta-7D	Ta-transcript:TraesCS7D02G211800.1
Hv-chr7H	HvHAK25	==	Ta-7A	Ta-transcript:TraesCS7A02G246800.1
Hv-chr7H	HvHAK25	==	Ta-7B	Ta-transcript:TraesCS7B02G144500.1
Hv-chr7H	HvHAK25	==	Ta-7D	Ta-transcript:TraesCS7D02G245600.1
Hv-chr7H	HvHAK26	==	Ta-7A	Ta-transcript:TraesCS7A02G393600.1
Hv-chr7H	HvHAK26	==	Ta-7B	Ta-transcript:TraesCS7B02G295600.2
Hv-chr7H	HvHAK26	==	Ta-7D	Ta-transcript:TraesCS7D02G388900.2
Hv-chr7H	HvHAK27	==	Ta-7A	Ta-transcript:TraesCS7A02G469300.1
Hv-chr7H	HvHAK27	==	Ta-7B	Ta-transcript:TraesCS7B02G371100.1
Hv-chr7H	HvHAK27	==	Ta-7D	Ta-transcript:TraesCS7D02G456900.1
