# Supplementary material for: Identification and characterization of HAK/KUP/KT potassium transporter gene family in barley and their expression under abiotic stress
Source: BMC Genomics. 2021 May 1;22:317. doi: 10.1186/s12864-021-07633-y (PMC8088664; doi:10.1186/s12864-021-07633-y)
Supplement: Supplementary file 5 — Additional file 5 Tissue expression patterns of HvHAKs. [file 12864_2021_7633_MOESM5_ESM.xlsx]

## Sheet: FPKM
Tissue expression patterns of HvHAKs
Gene name	Gene ID (new assembly)	Gene ID (original assembly)	ROO1	ROO2	EMB	CAR5	CAR15	LEA	ETI	EPI	INF2	RAC	LEM	LOD	PAL	NOD	SEN
HvHAK1	HORVU.MOREX.r2.1HG0007070.1	HORVU1Hr1G009100	5.3923	6.79727	8.05047	14.4326	18.4429	7.93803	8.37853	7.67597	19.5512	9.84063	8.1504	12.5968	11.8169	11.8873	4.23063
HvHAK2	HORVU.MOREX.r2.1HG0054170.1	HORVU1Hr1G066230	0	0.0125667	0	0.00793333	0.0676333	0	0	0.0229	0.0448333	0.0578	0.0100333	0.0162667	1.54903	0.0597333	0
HvHAK3	HORVU.MOREX.r2.1HG0054790.1	HORVU1Hr1G066970	0	0.0362667	0.0235667	2.40873	0.506133	0	0	0	0	0	0.00333333	0.358867	0.0305	0	0
HvHAK4	HORVU.MOREX.r2.2HG0092260.1	HORVU2Hr1G018190	18.7031	10.4893	31.8124	18.0156	20.3082	20.8828	15.9598	38.8148	21.0544	21.2383	17.5981	9.0936	17.8993	28.4773	15.1739
HvHAK5	HORVU.MOREX.r2.2HG0093910.1	HORVU2Hr1G020220	51.0675	106.605	51.1905	18.7486	36.8462	52.8915	38.2445	54.9817	13.0933	43.8576	136.56	108.543	96.7612	25.0724	42.9814
HvHAK6	HORVU.MOREX.r2.2HG0117130.1	HORVU2Hr1G047550	12.2079	17.6774	18.8211	19.7008	19.4856	16.8303	20.4543	24.3676	10.4794	10.5466	12.2766	14.9289	9.74993	11.5617	19.442
HvHAK7	HORVU.MOREX.r2.2HG0130150.1	HORVU2Hr1G064770	0.289533	0.0164667	0.132933	0.4914	0.0753667	54.0474	3.15427	8.12537	0.0141	1.45063	40.7984	2.5845	43.6543	12.1486	8.90193
HvHAK8	HORVU.MOREX.r2.2HG0135750.1	HORVU2Hr1G071570	127.284	36.4153	46.183	363.946	17.6159	25.0694	7.0413	1.88597	0.136433	0.8284	3.5135	7.27703	4.56713	0.0770333	5.44773
HvHAK9	HORVU.MOREX.r2.2HG0135780.1	HORVU2Hr1G071630	0.869333	0.5907	1.28173	1.7612	1.92327	2.62763	3.1568	3.116	2.74023	1.3387	3.6428	1.8331	7.1898	1.64973	3.04083
HvHAK10	HORVU.MOREX.r2.2HG0158090.1	HORVU2Hr1G098940	8.6241	11.4286	11.4421	33.9392	117.371	38.8094	18.5499	32.1585	8.6885	21.824	16.508	6.35337	14.7627	42.0276	33.8565
HvHAK11	HORVU.MOREX.r2.2HG0158800.1	HORVU2Hr1G099810	9.53773	20.0978	14.5268	14.6796	25.8671	14.206	14.9887	28.4159	9.5992	13.7301	16.5039	36.2397	20.3933	17.5568	21.7145
HvHAK12	HORVU.MOREX.r2.3HG0261230.1	HORVU3Hr1G096860	6.2424	0.395367	8.23503	0.895	3.53777	38.2283	5.75203	3.3339	0.688767	1.81193	4.948	2.53937	3.75697	0.1023	3.43363
HvHAK13	HORVU.MOREX.r2.3HG0261730.1	HORVU3Hr1G097530	0.0872	0.0612667	1.08497	0	0.1308	0	0	0.008	0	0.0237	0.0084	0	1.0145	0	0
HvHAK14	HORVU.MOREX.r2.3HG0262540.1	HORVU3Hr1G098670	4.40093	6.16393	12.5813	13.1552	12.6365	7.20177	4.56777	4.01063	9.80777	14.3995	9.2326	143.701	19.8452	8.30357	1.47757
HvHAK15	HORVU.MOREX.r2.3HG0265630.1	HORVU3Hr1G104870	0	0	0.193133	0.0147333	0	0	0	0	1.46127	0	0.0278333	0.0690333	0.0839	0	0
HvHAK16	HORVU.MOREX.r2.4HG0314340.1	HORVU4Hr1G049320	6.04713	8.9912	9.58327	18.2261	8.03353	12.7612	26.1289	21.935	16.8469	23.2623	23.2628	26.7835	20.1331	21.5268	20.2838
HvHAK17	HORVU.MOREX.r2.4HG0339220.1	HORVU4Hr1G079150	60.6386	20.7967	8.02103	0.0280667	0.0166667	1.2779	0.0829	0	0	0.0388667	0.102167	0	0.2402	0.0263	0
HvHAK18	HORVU.MOREX.r2.5HG0395650.1	HORVU5Hr1G059200	33.5795	31.9374	56.4811	21.0118	6.7959	46.2347	11.3082	28.9685	9.7535	13.0159	19.1293	14.3709	24.6148	24.5629	72.3724
HvHAK19	HORVU.MOREX.r2.5HG0402150.1	HORVU5Hr1G067380	0	0	0.164867	8.01527	14.7568	0	0	0	0	0.00903333	0.168333	10.0768	0.170267	0	0
HvHAK20	HORVU.MOREX.r2.5HG0420460.1	HORVU5Hr1G090010	9.06213	15.9776	22.5631	10.8402	4.67427	30.9515	20.6845	35.5835	1.2428	1.95927	6.77753	9.35687	5.15993	12.0186	38.1812
HvHAK21	HORVU.MOREX.r2.6HG0455930.1	HORVU6Hr1G011720	0	0.0247	0	0.4897	0	0	0	0	0	0	0.01	0.0937	0	0	0
HvHAK22	HORVU.MOREX.r2.6HG0507640.1	HORVU6Hr1G073030	19.2265	54.6556	27.0275	18.0279	6.47957	31.771	35.3198	40.6494	57.528	44.9882	192.407	93.1967	151.502	73.2902	14.2978
HvHAK23	HORVU.MOREX.r2.6HG0508040.1	HORVU6Hr1G073510	2.99653	7.34947	2.46777	2.2412	2.36513	4.82053	7.69343	3.29577	0.0102	0.114133	1.7195	0.0336	0.5945	0.0368	18.6547
HvHAK24	HORVU.MOREX.r2.7HG0557110.1	HORVU7Hr1G042800	25.9981	9.05997	10.3522	22.6515	26.9007	11.093	5.3142	9.1245	9.58707	11.6866	69.8355	27.0418	76.558	17.3499	7.57137
HvHAK25	HORVU.MOREX.r2.7HG0564560.1	HORVU7Hr1G050750	0.3246	0.4769	0.439367	0.482833	0.3528	0.266333	0.226	0.683267	0.173767	0.126	0.143033	0.290133	0.125967	0.1813	0.278633
HvHAK26	HORVU.MOREX.r2.7HG0599600.1	HORVU7Hr1G092940	17.2584	19.1671	13.575	10.1474	156.686	11.3956	30.7186	30.1221	12.0523	14.2625	9.05243	80.3602	9.92323	29.5675	10.5133
HvHAK27	HORVU.MOREX.r2.7HG0610980.1	HORVU7Hr1G107400	10.8374	1.03053	2.39703	0.908767	29.5025	1.35043	0.3884	0.6806	0	0.734933	2.80447	0.290833	2.91027	1.9649	1.9212

## Sheet: log10(FPKM+1)
Tissue expression patterns of HvHAKs
Gene name	Gene ID (new assembly)	Gene ID (original assembly)	ROO1	ROO2	EMB	CAR5	CAR15	LEA	ETI	EPI	INF2	RAC	LEM	LOD	PAL	NOD	SEN
HvHAK1	HORVU.MOREX.r2.1HG0007070.1	HORVU1Hr1G009100	0.805657	0.891942	0.956671	1.18844	1.28876	0.951242	0.972135	0.938318	1.31284	1.03505	0.96144	1.13344	1.10778	1.11016	0.718554
HvHAK2	HORVU.MOREX.r2.1HG0054170.1	HORVU1Hr1G066230	0	0.00542363	0	0.00343181	0.0284221	0	0	0.00983318	0.019047	0.0244036	0.00433571	0.00700768	0.406376	0.0251966	0
HvHAK3	HORVU.MOREX.r2.1HG0054790.1	HORVU1Hr1G066970	0	0.0154715	0.0101161	0.532593	0.177863	0	0	0	0	0	0.00144524	0.133177	0.013048	0	0
HvHAK4	HORVU.MOREX.r2.2HG0092260.1	HORVU2Hr1G018190	1.29454	1.06029	1.51604	1.27911	1.32855	1.3401	1.22942	1.60004	1.3435	1.3471	1.26947	1.00405	1.27645	1.46949	1.20881
HvHAK5	HORVU.MOREX.r2.2HG0093910.1	HORVU2Hr1G020220	1.71657	2.03183	1.71759	1.29554	1.57802	1.73152	1.59378	1.74805	1.14901	1.65184	2.13849	2.03958	1.99017	1.41618	1.64327
HvHAK6	HORVU.MOREX.r2.2HG0117130.1	HORVU2Hr1G047550	1.12083	1.27132	1.29713	1.31599	1.31145	1.25116	1.33152	1.40428	1.05992	1.06245	1.12309	1.20219	1.03141	1.09905	1.31052
HvHAK7	HORVU.MOREX.r2.2HG0130150.1	HORVU2Hr1G064770	0.110433	0.00709314	0.0542044	0.173594	0.0315566	1.74074	0.618494	0.96025	0.00608078	0.389278	1.62116	0.554429	1.64986	1.11888	0.99572
HvHAK8	HORVU.MOREX.r2.2HG0135750.1	HORVU2Hr1G071570	2.10817	1.57305	1.67379	2.56223	1.26988	1.41613	0.905326	0.460291	0.055544	0.262071	0.654513	0.917875	0.745632	0.0322291	0.809407
HvHAK9	HORVU.MOREX.r2.2HG0135780.1	HORVU2Hr1G071630	0.271687	0.201588	0.358265	0.441098	0.465868	0.559623	0.618759	0.614475	0.572899	0.368975	0.66678	0.452262	0.913273	0.423202	0.606471
HvHAK10	HORVU.MOREX.r2.2HG0158090.1	HORVU2Hr1G098940	0.98336	1.09442	1.09489	1.54331	2.07325	1.59999	1.29114	1.5206	0.986257	1.35839	1.24324	0.866486	1.19763	1.63375	1.54228
HvHAK11	HORVU.MOREX.r2.2HG0158800.1	HORVU2Hr1G099810	1.02275	1.32424	1.19108	1.19534	1.42922	1.18201	1.20381	1.46858	1.02527	1.16821	1.24314	1.57101	1.33028	1.2685	1.3563
HvHAK12	HORVU.MOREX.r2.3HG0261230.1	HORVU3Hr1G096860	0.859883	0.144688	0.965438	0.277609	0.656842	1.5936	0.829435	0.636879	0.22757	0.449005	0.774371	0.548926	0.67733	0.0422998	0.64676
HvHAK13	HORVU.MOREX.r2.3HG0261730.1	HORVU3Hr1G097530	0.0363094	0.0258245	0.319099	0	0.0533858	0	0	0.00346053	0	0.0101727	0.00363284	0	0.304167	0	0
HvHAK14	HORVU.MOREX.r2.3HG0262540.1	HORVU3Hr1G098670	0.732469	0.855152	1.13294	1.15092	1.1347	0.913907	0.745681	0.699893	1.03374	1.18751	1.00999	2.16047	1.31901	0.968649	0.394025
HvHAK15	HORVU.MOREX.r2.3HG0265630.1	HORVU3Hr1G104870	0	0	0.076689	0.00635193	0	0	0	0	0.391159	0	0.0119227	0.0289912	0.0349892	0	0
HvHAK16	HORVU.MOREX.r2.4HG0314340.1	HORVU4Hr1G049320	0.848012	0.999618	1.02462	1.28389	0.955858	1.13866	1.43343	1.3605	1.25156	1.38493	1.38494	1.44379	1.32496	1.3527	1.32805
HvHAK17	HORVU.MOREX.r2.4HG0339220.1	HORVU4Hr1G079150	1.78985	1.33839	0.955256	0.0120213	0.00717858	0.357535	0.0345884	0	0	0.0165598	0.0422473	0	0.0934917	0.0112743	0
HvHAK18	HORVU.MOREX.r2.5HG0395650.1	HORVU5Hr1G059200	1.53882	1.51769	1.75953	1.34266	0.891866	1.67426	1.09019	1.47667	1.03155	1.14662	1.30383	1.1867	1.40849	1.40761	1.86553
HvHAK19	HORVU.MOREX.r2.5HG0402150.1	HORVU5Hr1G067380	0	0	0.0662762	0.954979	1.19747	0	0	0	0	0.00390551	0.0675668	1.04442	0.0682848	0	0
HvHAK20	HORVU.MOREX.r2.5HG0420460.1	HORVU5Hr1G090010	1.00269	1.22988	1.37223	1.07336	0.75391	1.50449	1.33615	1.56329	0.350791	0.471184	0.890842	1.01523	0.789576	1.11456	1.59308
HvHAK21	HORVU.MOREX.r2.6HG0455930.1	HORVU6Hr1G011720	0	0.0105967	0	0.173099	0	0	0	0	0	0	0.00432137	0.0388982	0	0	0
HvHAK22	HORVU.MOREX.r2.6HG0507640.1	HORVU6Hr1G073030	1.30592	1.74551	1.44758	1.27939	0.873876	1.51549	1.56014	1.61961	1.76736	1.66265	2.28647	1.97404	2.18327	1.87093	1.18463
HvHAK23	HORVU.MOREX.r2.6HG0508040.1	HORVU6Hr1G073510	0.601683	0.921659	0.54005	0.510706	0.527002	0.764963	0.939191	0.633041	0.00440736	0.0469372	0.434489	0.0143525	0.202625	0.015695	1.29347
HvHAK24	HORVU.MOREX.r2.7HG0557110.1	HORVU7Hr1G042800	1.43133	1.0026	1.05508	1.37386	1.44562	1.08253	0.800318	1.00537	1.02478	1.10335	1.85025	1.44781	1.88963	1.26363	0.93305
HvHAK25	HORVU.MOREX.r2.7HG0564560.1	HORVU7Hr1G050750	0.122085	0.169351	0.158171	0.171092	0.131234	0.102548	0.0884905	0.226153	0.0695818	0.0515384	0.0580589	0.110635	0.0515255	0.0723602	0.106746
HvHAK26	HORVU.MOREX.r2.7HG0599600.1	HORVU7Hr1G092940	1.26146	1.30464	1.16361	1.04717	2.19779	1.09327	1.50131	1.49307	1.11569	1.18363	1.00227	1.91041	1.03835	1.48526	1.0612
HvHAK27	HORVU.MOREX.r2.7HG0610980.1	HORVU7Hr1G107400	1.07326	0.30761	0.5311	0.280753	1.48433	0.371148	0.142515	0.225464	0	0.239283	0.580294	0.11087	0.592206	0.47201	0.465561
