# Supplementary material for: Identification and characterization of HAK/KUP/KT potassium transporter gene family in barley and their expression under abiotic stress
Source: BMC Genomics. 2021 May 1;22:317. doi: 10.1186/s12864-021-07633-y (PMC8088664; doi:10.1186/s12864-021-07633-y)
Supplement: Supplementary file 7 — Additional file 7. Primers for qRT-PCR. [file 12864_2021_7633_MOESM7_ESM.xlsx]

## Sheet: Sheet1
Primers for qRT-PCR
Genes	Primers	Sequences (5' -> 3')
HvHAK5	Forward primer	GGTCAATCGAGGGTGCGTAT
	Reverse primer	AACACGAAAGCAAGCGCAAT
HvHAK6	Forward primer	CCCTAACCAACTGCCCTCTG
	Reverse primer	CTCTCGAGTTCGACCGATGG
HvHAK8	Forward primer	ATTATCTTGTGTGTCACAGGCAC
	Reverse primer	GAATTTCCTCAGGTAAGCCGCC
HvHAK17	Forward primer	GGTGTTCTACGGGCCTTCAA
	Reverse primer	CACCCCCGGGAACAAGATAA
HvHAK18	Forward primer	ACGGCATAAAGGCATGGTCA
	Reverse primer	AGGCAAGGGAATACCACAGC
HvHAK27	Forward primer	TCTCCGGAAAGTTGCGTCTC
	Reverse primer	AGCTGTTGAGAAGCCCCATC
actin	Forward primer	GACTCTGGTCATGGTGTCAGC
	Reverse primer	GGCTGGAAGAGGACCTCAGG
